# Supplementary material for: Dentary Morphological Variation in Clevosaurus brasiliensis (Rhynchocephalia, Clevosauridae) from the Upper Triassic of Rio Grande do Sul, Brazil
Source: PLoS One. 2015 Mar 20;10(3):e0119307. doi: 10.1371/journal.pone.0119307 (PMC4368672; doi:10.1371/journal.pone.0119307)
Supplement: S1 Table — (XLS) [file pone.0119307.s002.xls]

## Sheet: Planilha1
S1 Table. Importance of components (all specimens)
	Standard deviation	Proportion of variance	Cumulative proportion
PC1	0.08601	0.59679	0.59679
PC2	0.04906	0.19414	0.79093
PC3	0.03248	0.08513	0.87606
PC4	0.02408	0.04677	0.92283
PC5	0.0196	0.03099	0.95382
PC6	0.01504	0.01825	0.97207
PC7	0.01189	0.01141	0.98347
PC8	0.009443	0.00719	0.99067
PC9	0.007129	0.0041	0.99477
PC10	0.005759	0.00268	0.99744
PC11	0.003999	0.00129	0.99873
PC12	0.003245	0.00085	0.99958
PC13	0.001907	0.00029	0.99988
PC14	0.001243	0.00012	1
PC15	3.64e-17	0	1
PC16	3.287e-14	0	1
PC17	7.155e-15	0	1
