# Supplementary material for: Dentary Morphological Variation in Clevosaurus brasiliensis (Rhynchocephalia, Clevosauridae) from the Upper Triassic of Rio Grande do Sul, Brazil
Source: PLoS One. 2015 Mar 20;10(3):e0119307. doi: 10.1371/journal.pone.0119307 (PMC4368672; doi:10.1371/journal.pone.0119307)
Supplement: S3 Table — (XLS) [file pone.0119307.s004.xls]

## Sheet: Planilha1
S3 Table. Importance of components (without UFRGS-PV-0972-T)
	Standard deviation	Proportion of variance	Cumulative proportion
PC1	0.07129	0.50414	0.50414
PC2	0.04926	0.24076	0.7449
PC3	0.03224	0.10312	0.84802
PC4	0.02422	0.0582	0.90622
PC5	0.02023	0.04058	0.9468
PC6	0.01542	0.02358	0.97037
PC7	0.01077	0.0115	0.98188
PC8	0.009415	0.00879	0.99067
PC9	0.006636	0.00437	0.99504
PC10	0.004264	0.0018	0.99685
PC11	0.004114	0.00168	0.99852
PC12	0.003209	0.00102	0.99955
PC13	0.001821	0.00033	0.99987
PC14	0.001124	0.00013	1
PC15	6.841e-17	0	1
PC16	5.381e-17	0	1
