# Supplementary material for: Dentary Morphological Variation in Clevosaurus brasiliensis (Rhynchocephalia, Clevosauridae) from the Upper Triassic of Rio Grande do Sul, Brazil
Source: PLoS One. 2015 Mar 20;10(3):e0119307. doi: 10.1371/journal.pone.0119307 (PMC4368672; doi:10.1371/journal.pone.0119307)
Supplement: S4 Table — (XLS) [file pone.0119307.s005.xls]

## Sheet: Planilha1
S4 Table. Pearson Correlation (without UFRGS-PV-0972-T)
	WT		DM		AF1		AF2		AF3
	r	p	r	p	r	p	r	p	r	p
PC1	0.61901	0.018257	-0.62429	0.0097402	-0.29364	0.26966	0.53053	0.034498	-0.10092	0.70999
PC2	-0.24241	0.40371	0.2163	0.42105	-0.58522	0.017244	-0.45745	0.074814	0.12547	0.64335
PC3	-0.36307	0.20198	-0.032475	0.90496	-0.092851	0.73234	-0.1812	0.50185	0.37049	0.15777

## Sheet: Planilha2
Table 6.	Pearson Correlation (r)
	WT	DM	AF1	AF1	AF3
PC1	-0.707	0.726	0.016	-0.312	0.273
PC2	0.148	-0.123	0.657	0.268	-0.16
PC3	0.298	0.068	0.129	-0.057	-0.392
Table 7.	Pearson Correlation (p)
	WT	DM	AF1	AF1	AF3
PC1	0.003	0.001	0.953	0.219	0.289
PC2	0.599	0.638	0.004	0.298	0.539
PC3	0.281	0.794	0.621	0.829	0.12
