# Supplementary material for: Dentary Morphological Variation in Clevosaurus brasiliensis (Rhynchocephalia, Clevosauridae) from the Upper Triassic of Rio Grande do Sul, Brazil
Source: PLoS One. 2015 Mar 20;10(3):e0119307. doi: 10.1371/journal.pone.0119307 (PMC4368672; doi:10.1371/journal.pone.0119307)
Supplement: S6 Table — (XLS) [file pone.0119307.s007.xls]

## Sheet: Planilha1
S6 Table. Pearson Correlation (N=10)
	WT		DM		AF1		AF2		AF3
	r	p	r	p	r	p	r	p	r	p
PC1	-0.67803	0.044722	0.78227	0.0074894	0.25467	0.47765	-0.35712	0.31104	0.53996	0.10715
PC2	0.26013	0.49904	0.0062809	0.98626	0.66633	0.035391	0.040246	0.9121	0.4597	0.33738
PC3	0.55365	0.12198	0.24702	0.49143	0.4597	0.18132	-0.33937	0.89764	-0.046898	0.60896

## Sheet: Planilha2
Table 6.	Pearson Correlation (r)
	WT	DM	AF1	AF1	AF3
PC1	-0.707	0.726	0.016	-0.312	0.273
PC2	0.148	-0.123	0.657	0.268	-0.16
PC3	0.298	0.068	0.129	-0.057	-0.392
Table 7.	Pearson Correlation (p)
	WT	DM	AF1	AF1	AF3
PC1	0.003	0.001	0.953	0.219	0.289
PC2	0.599	0.638	0.004	0.298	0.539
PC3	0.281	0.794	0.621	0.829	0.12
