# Supplementary material for: Dentary Morphological Variation in Clevosaurus brasiliensis (Rhynchocephalia, Clevosauridae) from the Upper Triassic of Rio Grande do Sul, Brazil
Source: PLoS One. 2015 Mar 20;10(3):e0119307. doi: 10.1371/journal.pone.0119307 (PMC4368672; doi:10.1371/journal.pone.0119307)
Supplement: S7 Table — (XLS) [file pone.0119307.s008.xls]

## Sheet: Planilha1
S7 Table. Importance of components (N=8)
	Standard deviation	Proportion of variance	Cumulative proportion
PC1	0.1009	0.7088	0.7088
PC2	0.04645	0.15036	0.85915
PC3	0.0352	0.08636	0.94551
PC4	0.02061	0.02961	0.97512
PC5	0.01281	0.01143	0.98655
PC6	0.01099	0.00841	0.99497
PC7	0.008499	0.00503	1
PC8	4.977e-17	0	1
