# Supplementary material for: Dentary Morphological Variation in Clevosaurus brasiliensis (Rhynchocephalia, Clevosauridae) from the Upper Triassic of Rio Grande do Sul, Brazil
Source: PLoS One. 2015 Mar 20;10(3):e0119307. doi: 10.1371/journal.pone.0119307 (PMC4368672; doi:10.1371/journal.pone.0119307)
Supplement: S8 Table — (XLS) [file pone.0119307.s009.xls]

## Sheet: Planilha1
S8 Table. Pearson Correlation (N=8)
	WT		DM		AF1		AF2		AF3
	r	p	r	p	r	p	r	p	r	p
PC1	-0.7009	0.079359	0.82427	0.011841	0.11313	0.78968	-0.29542	0.47748	0.62938	0.094518
PC2	-0.57162	0.18002	-0.23608	0.57352	-0.73345	0.038387	-0.014952	0.97197	0.20226	0.63097
PC3	0.6262	0.13245	0.077974	0.85439	0.41674	0.30437	-0.18726	0.65702	-0.26598	0.52431

## Sheet: Planilha2
Table 6.	Pearson Correlation (r)
	WT	DM	AF1	AF1	AF3
PC1	-0.707	0.726	0.016	-0.312	0.273
PC2	0.148	-0.123	0.657	0.268	-0.16
PC3	0.298	0.068	0.129	-0.057	-0.392
Table 7.	Pearson Correlation (p)
	WT	DM	AF1	AF1	AF3
PC1	0.003	0.001	0.953	0.219	0.289
PC2	0.599	0.638	0.004	0.298	0.539
PC3	0.281	0.794	0.621	0.829	0.12
