# Supplementary material for: Dentary Morphological Variation in Clevosaurus brasiliensis (Rhynchocephalia, Clevosauridae) from the Upper Triassic of Rio Grande do Sul, Brazil
Source: PLoS One. 2015 Mar 20;10(3):e0119307. doi: 10.1371/journal.pone.0119307 (PMC4368672; doi:10.1371/journal.pone.0119307)
Supplement: S9 Table — (XLS) [file pone.0119307.s010.xls]

## Sheet: Planilha1
S9 Table. Importance of components (without LM 2 and LM 9)
	Standard deviation	Proportion of variance	Cumulative proportion
PC1	0.0831	0.7325	0.7325
PC2	0.03573	0.1354	0.86786
PC3	0.02749	0.0801	0.94802
PC4	0.01544	0.02529	0.97331
PC5	0.01145	0.01389	0.9872
PC6	0.007479	0.00593	0.99313
PC7	0.005413	0.00311	0.99624
PC8	0.004256	0.00192	0.99816
PC9	0.003454	0.00127	0.99942
PC10	0.002331	0.00058	1
PC11	5.198e-17	0	1
PC12	3.877e-17	0	1
PC13	3.37e-17	0	1
PC14	3.775e-18	0	1
