# Supplementary material for: Dentary Morphological Variation in Clevosaurus brasiliensis (Rhynchocephalia, Clevosauridae) from the Upper Triassic of Rio Grande do Sul, Brazil
Source: PLoS One. 2015 Mar 20;10(3):e0119307. doi: 10.1371/journal.pone.0119307 (PMC4368672; doi:10.1371/journal.pone.0119307)
Supplement: S10 Table — (XLS) [file pone.0119307.s011.xls]

## Sheet: Planilha1
S10 Table. Pearson Correlation (without LM 2 and LM 9)
	WT		DM		AF1		AF2		AF3
	r	p	r	p	r	p	r	p	r	p
PC1	-0.67315	0.0059496	0.66222	0.0037769	0.11062	0.67255	-0.27536	0.28475	0.28684	0.26432
PC2	-0.29186	0.2912	0.1645	0.5281	-0.72207	0.0010637	-0.3893	0.12246	-0.038114	0.88453
PC3	0.18657	0.50555	0.13497	0.60553	0.29933	0.24314	-0.3546	0.16254	-0.41197	0.10035

## Sheet: Planilha2
Table 6.	Pearson Correlation (r)
	WT	DM	AF1	AF1	AF3
PC1	-0.707	0.726	0.016	-0.312	0.273
PC2	0.148	-0.123	0.657	0.268	-0.16
PC3	0.298	0.068	0.129	-0.057	-0.392
Table 7.	Pearson Correlation (p)
	WT	DM	AF1	AF1	AF3
PC1	0.003	0.001	0.953	0.219	0.289
PC2	0.599	0.638	0.004	0.298	0.539
PC3	0.281	0.794	0.621	0.829	0.12
