# Supplementary material for: Dentary Morphological Variation in Clevosaurus brasiliensis (Rhynchocephalia, Clevosauridae) from the Upper Triassic of Rio Grande do Sul, Brazil
Source: PLoS One. 2015 Mar 20;10(3):e0119307. doi: 10.1371/journal.pone.0119307 (PMC4368672; doi:10.1371/journal.pone.0119307)
Supplement: S11 Table — (XLS) [file pone.0119307.s012.xls]

## Sheet: Planilha1
S11 Table. Importance of components (without LM 2 and LM 9 and UFRGS-PV-0972-T )
	Standard deviation	Proportion of variance	Cumulative proportion
PC1	0.06967	0.66029	0.66029
PC2	0.03597	0.176	0.83628
PC3	0.02727	0.10117	0.93745
PC4	0.01542	0.03236	0.96981
PC5	0.01075	0.01573	0.98554
PC6	0.007027	0.00672	0.99226
PC7	0.004984	0.00338	0.99563
PC8	0.004243	0.00245	0.99808
PC9	0.003175	0.00137	0.99946
PC10	0.002	0.00054	1
PC11	5.885e-17	0	1
PC12	3.477e-17	0	1
PC13	1.156e-17	0	1
PC14	4.82e-18	0	1
