# Supplementary material for: Dentary Morphological Variation in Clevosaurus brasiliensis (Rhynchocephalia, Clevosauridae) from the Upper Triassic of Rio Grande do Sul, Brazil
Source: PLoS One. 2015 Mar 20;10(3):e0119307. doi: 10.1371/journal.pone.0119307 (PMC4368672; doi:10.1371/journal.pone.0119307)
Supplement: S12 Table — (XLS) [file pone.0119307.s013.xls]

## Sheet: Planilha1
S12 Table. Pearson Correlation (without LM 2 and LM 9 and UFRGS-PV-0972-T )
	WT		DM		AF1		AF2		AF3
	r	p	r	p	r	p	r	p	r	p
PC1	0.59724	0.02412	-0.55304	0.026281	-0.55304	0.15963	0.49659	0.050383	-0.15519	0.56605
PC2	-0.33668	0.23918	0.21462	0.42476	-0.63028	0.0088649	-0.56421	0.02281	-0.10016	0.71207
PC3	-0.26549	0.35895	-0.11849	0.66207	-0.29937	0.25999	0.1389	0.60794	0.4018	0.1229

## Sheet: Planilha2
Table 6.	Pearson Correlation (r)
	WT	DM	AF1	AF1	AF3
PC1	-0.707	0.726	0.016	-0.312	0.273
PC2	0.148	-0.123	0.657	0.268	-0.16
PC3	0.298	0.068	0.129	-0.057	-0.392
Table 7.	Pearson Correlation (p)
	WT	DM	AF1	AF1	AF3
PC1	0.003	0.001	0.953	0.219	0.289
PC2	0.599	0.638	0.004	0.298	0.539
PC3	0.281	0.794	0.621	0.829	0.12
