# Supplementary material for: Dentary Morphological Variation in Clevosaurus brasiliensis (Rhynchocephalia, Clevosauridae) from the Upper Triassic of Rio Grande do Sul, Brazil
Source: PLoS One. 2015 Mar 20;10(3):e0119307. doi: 10.1371/journal.pone.0119307 (PMC4368672; doi:10.1371/journal.pone.0119307)
Supplement: S13 Table — (XLS) [file pone.0119307.s014.xls]

## Sheet: Planilha1
S13 Table. Importance of components (without LM 2 and LM 9 and N=8)
	Standard deviation	Proportion of variance	Cumulative proportion
PC1	0.09209	0.83022	0.83022
PC2	0.02882	0.08128	0.9115
PC3	0.02437	0.05815	0.96965
PC4	0.01294	0.0164	0.98605
PC5	0.01013	0.01005	0.9961
PC6	0.005339	0.00279	0.99889
PC7	0.003361	0.00111	1
PC8	2.621e-17	0	1
