# Supplementary material for: Dentary Morphological Variation in Clevosaurus brasiliensis (Rhynchocephalia, Clevosauridae) from the Upper Triassic of Rio Grande do Sul, Brazil
Source: PLoS One. 2015 Mar 20;10(3):e0119307. doi: 10.1371/journal.pone.0119307 (PMC4368672; doi:10.1371/journal.pone.0119307)
Supplement: S14 Table — (XLS) [file pone.0119307.s015.xls]

## Sheet: Planilha1
S14 Table. Pearson Correlation (without LM 2 and LM 9 and N=8 )
	WT		DM		AF1		AF2		AF3
	r	p	r	p	r	p	r	p	r	p
PC1	-0.7311	0.061916	0.7856	0.020846	0.024388	0.95429	-0.29542	0.47747	0.68079	0.063092
PC2	-0.7675	0.043969	-0.36577	0.3729	-0.89963	0.0023414	0.48183	0.22666	0.18861	0.65466
PC3	-0.12355	0.79185	0.23502	0.57529	-0.29982	0.47061	-0.57163	0.13879	-0.34565	0.40167
