# Supplementary material for: Dentary Morphological Variation in Clevosaurus brasiliensis (Rhynchocephalia, Clevosauridae) from the Upper Triassic of Rio Grande do Sul, Brazil
Source: PLoS One. 2015 Mar 20;10(3):e0119307. doi: 10.1371/journal.pone.0119307 (PMC4368672; doi:10.1371/journal.pone.0119307)
Supplement: S15 Table — (XLS) [file pone.0119307.s016.xls]

## Sheet: Planilha1
S15 Table. Allometric Analysis
	R	R square	p
Original	-0.516	0.266	0.034
Original *	-0.58196	0.33867	0.014253
N=10	-0.773	0.59753	0.008742
N=10*	-0.7531	0.56715	0.01192
N=8	-0.84398	0.71231	0.0084177
N=8*	-0.87361	0.7632	0.0045809
